# Supplementary material for: Combined Blockade of TIGIT and CD39 or A2AR Enhances NK-92 Cell-Mediated Cytotoxicity in AML
Source: Int J Mol Sci. 2021 Nov 29;22(23):12919. doi: 10.3390/ijms222312919 (PMC8657570; doi:10.3390/ijms222312919)
Supplement: Supplementary file 1 [file ijms-22-12919-s001.zip]

Archive with 1 entries (1 files):
- ijms-1453117-supplementary.pdf
